# Supplementary material for: Underweight and Weight Change Increases End-Stage Renal Disease Risk in Patients with Diabetes: A Nationwide Population-Based Cohort Study
Source: Nutrients. 2021 Dec 29;14(1):154. doi: 10.3390/nu14010154 (PMC8747041; doi:10.3390/nu14010154)
Supplement: Supplementary file 1 [file nutrients-14-00154-s001.zip]

Archive with 1 entries (1 files):
- nutrients-1487016-supplementary.pdf
